# Supplementary material for: Two new species and two new records of Artabotrys (Annonaceae) from Thailand
Source: PhytoKeys. 2018 Feb 7;(95):71–81. doi: 10.3897/phytokeys.95.23434 (PMC5904332; doi:10.3897/phytokeys.95.23434)
Supplement: XML Treatment for Artabotrys tanaosriensis [file phytokeys.95.23434-treatment1.xml]

<!DOCTYPE tp:taxon-treatment
  PUBLIC "-//TaxonX//DTD Taxonomic Treatment Publishing DTD v0 20100105//EN" "tax-treatment-NSO.dtd">
<tp:taxon-treatment xmlns:tp="http://www.plazi.org/taxpub"><tp:treatment-meta><kwd-group><label>Taxon classification</label><kwd><named-content xmlns:xlink="http://www.w3.org/1999/xlink" content-type="kingdom">Plantae</named-content></kwd><kwd><named-content xmlns:xlink="http://www.w3.org/1999/xlink" content-type="order">Magnoliales</named-content></kwd><kwd><named-content xmlns:xlink="http://www.w3.org/1999/xlink" content-type="family">Annonaceae</named-content></kwd></kwd-group><mixed-citation publication-type="journal"><person-group><name><surname>Chen</surname><given-names>Junhao</given-names></name><name><surname>Chalermglin</surname><given-names>Piya</given-names></name><name><surname>Saunders</surname><given-names>Richard M.K.</given-names></name></person-group><article-title>Two new species and two new records of <italic><tp:taxon-name><tp:taxon-name-part taxon-name-part-type="genus" reg="Artabotrys">Artabotrys</tp:taxon-name-part></tp:taxon-name></italic> (<tp:taxon-name><tp:taxon-name-part taxon-name-part-type="family">Annonaceae</tp:taxon-name-part></tp:taxon-name>) from Thailand</article-title><source>PhytoKeys</source><day>7</day><month>2</month><year>2018</year><volume>2018</volume><issue>95</issue><fpage>71</fpage><lpage>81</lpage><pub-id pub-id-type="doi">10.3897/phytokeys.95.23434</pub-id></mixed-citation></tp:treatment-meta><tp:nomenclature><tp:taxon-name>
            <tp:taxon-name-part taxon-name-part-type="genus" reg="Artabotrys">Artabotrys</tp:taxon-name-part>
            <tp:taxon-name-part taxon-name-part-type="species" reg="tanaosriensis">tanaosriensis</tp:taxon-name-part>
            <object-id xmlns:xlink="http://www.w3.org/1999/xlink" content-type="ipni" xlink:type="simple">urn:lsid:ipni.org:names:77175741-1</object-id>
          </tp:taxon-name><tp:taxon-authority>J.Chen, Chalermglin &amp; R.M.K.Saunders</tp:taxon-authority><tp:taxon-status xmlns:xlink="http://www.w3.org/1999/xlink" xlink:type="simple">sp. nov.</tp:taxon-status><xref ref-type="fig" rid="F1">Fig. 1</xref></tp:nomenclature><tp:treatment-sec sec-type="diagnosis" id="SECID0EQGAE"><title>Diagnosis.</title><p>Similar to <italic><tp:taxon-name><tp:taxon-name-part taxon-name-part-type="genus" reg="Artabotrys">Artabotrys</tp:taxon-name-part> <tp:taxon-name-part taxon-name-part-type="species" reg="oblanceolatus">oblanceolatus</tp:taxon-name-part></tp:taxon-name></italic> Craib except with cuneate or decurrent (vs. rounded) leaf base, symmetrical (vs. asymmetrical) leaf base, externally distinct outer petal blades and claws, deltoid and undulate (vs. ovate and flat) outer petal blades, rhomboid and undulate (vs. ovate and flat) inner petal blades, shorter monocarps (1.5–2 cm vs. 2–2.5 cm), slightly beaked (vs. sharply beaked) monocarps and monocarps with shorter stipes (ca. 2 mm vs. ca. 4 mm).</p><fig id="F1" position="float" orientation="portrait"><label>Figure 1.</label><caption><p>
                <italic><tp:taxon-name><tp:taxon-name-part taxon-name-part-type="genus" reg="Artabotrys">Artabotrys</tp:taxon-name-part> <tp:taxon-name-part taxon-name-part-type="species" reg="tanaosriensis">tanaosriensis</tp:taxon-name-part></tp:taxon-name></italic> <bold>A</bold> Flower with undulate petal blades and narrow constriction at the junction between petal blades and claws <bold>B</bold> Flower with rhomboid inner petal blades <bold>C</bold> Fruit with weakly beaked monocarps <bold>D</bold> Habit <bold>E</bold> Leaves (Photos: P. Chalermglin).</p></caption><graphic xmlns:xlink="http://www.w3.org/1999/xlink" xlink:href="phytokeys-95-071-g001.jpg" position="float" orientation="portrait" xlink:type="simple" id="oo_184253.jpg"/></fig></tp:treatment-sec><tp:treatment-sec sec-type="material" id="SECID0EDIAE"><title>Type.</title><p>THAILAND: Phetchaburi Province, Kaeng Krachan National Park, Phanoen Thung Ranger Station, 1000 m elev., 25 Aug 2004, <italic>I.C. Nielsen 1911</italic> (holotype: L! [barcode L 3729228]; isotype: AAU, n.v.; SING! [barcode SING 0115634]).</p></tp:treatment-sec><tp:treatment-sec sec-type="description" id="SECID0ELIAE"><title>Description.</title><p>Climbers, to 20 m in height. Twigs drying grey-brown, glabrous to sparsely hairy. Leaf laminas 9.5–15.5 cm long, 2.3–4.0 cm wide, oblong-elliptic, apex acuminate, base cuneate or decurrent, chartaceous, glabrous both ab- and adaxially; midrib glabrous to sparsely hairy abaxially, glabrous adaxially, prominent and raised on both surfaces; secondary veins 8–12 pairs per leaf, visible on both surfaces; tertiary venation reticulate, visible on both surfaces; petioles 2–5 mm long, ca. 1 mm in diameter, glabrous to sparsely hairy. Inflorescence hooks recurved, laterally compressed, with 1–3 flowers; flowering pedicels 7–9 mm long, ca. 1 mm in diameter, glabrous. Sepals ca. 4 mm long, 4–6 mm wide, triangular, subglabrous both ab- and adaxially, venation indistinct. Outer petals with externally distinct blades and claws; blades 10–12 mm long, 7–8 mm wide, deltoid, undulate, sparsely hairy both ab- and adaxially; claws ca. 4 mm long, 6–8 mm wide, broadly ovate, densely hairy abaxially, subglabrous adaxially. Inner petals with externally <!--PageBreak-->distinct blades and claws; blades 7–10 mm long, 4–5 mm wide, rhomboid, undulate, sparsely hairy both ab- and adaxially; claws ca. 6 mm long, ca. 4 mm wide, rhomboid, densely hairy abaxially, glabrous adaxially. Stamens ca. 90 per flower, ca. 1 mm long, ca. 1 mm wide; apex of connectives truncate. Carpels 24–30 per flower, ca. 1 mm long, ca. 1 mm wide; ovaries ovoid; stigmas ellipsoid, extending centrifugally. Fruiting pedicels 10–11 mm long, ca. 2 mm wide, glabrous. Monocarps 8–30 per fruit, 15–20 mm long, 9–13 mm wide, ellipsoid, glabrous, slightly beaked (beak less than 1 mm long), drying with longitudinal ridges, subsessile or with stipes up to ca. 2 mm long. Seeds 2 per monocarp, plano-convex, ca. 16 mm long, ca. 8 mm wide.</p></tp:treatment-sec><tp:treatment-sec sec-type="phenology" id="SECID0ETIAE"><title>Phenology.</title><p>Flowering specimens collected in February and August; fruiting specimens collected in October.</p></tp:treatment-sec><tp:treatment-sec sec-type="distribution" id="SECID0EYIAE"><title>Distribution and habitat.</title><p>So far only known from Thailand (Fig. <xref ref-type="fig" rid="F5">5</xref>), but possibly also occurring in the adjacent Tanintharyi National Park in Myanmar. Inhabits tropical rain forests on lateritic soil; 150–1000 m elev.</p></tp:treatment-sec><tp:treatment-sec sec-type="etymology" id="SECID0ECJAE"><title>Etymology.</title><p>The specific epithet alludes to “Tanao Sri”, the Thai name of the Bilauktaung subrange of the Tenasserim Range where this species occurs.</p></tp:treatment-sec><tp:treatment-sec sec-type="Local name" id="SECID0EHJAE"><title>Local name.</title><p>Karawek Tanao Sri.</p></tp:treatment-sec><tp:treatment-sec sec-type="material" id="SECID0EMJAE"><title>Additional specimens examined (paratypes).</title><p>Thailand: Prachuap Khiri Khan Province, Hua Hin District, Huai Sat Yai, Pa La-U Village, 17 Oct 2016, <italic>P. Chalermglin 591017</italic> (BKF, HKU, L, QBG); Phetchaburi Province, Kaeng Krachan District, Huai Mae Phriang Village, 14 Feb 2015, <italic>P. Chalermglin 580214</italic> (BKF, HKU, L, QBG).</p></tp:treatment-sec><tp:treatment-sec><!--Section generated to contain objects referenced in tp:taxon-treatment.--><fig id="F5" position="float" orientation="portrait"><label>Figure 5.</label><caption><p>Distributions of <italic><tp:taxon-name><tp:taxon-name-part taxon-name-part-type="genus" reg="Artabotrys">A.</tp:taxon-name-part> <tp:taxon-name-part taxon-name-part-type="species" reg="byrsophyllus">byrsophyllus</tp:taxon-name-part></tp:taxon-name></italic>, <italic><tp:taxon-name><tp:taxon-name-part taxon-name-part-type="genus" reg="Artabotrys">A.</tp:taxon-name-part> <tp:taxon-name-part taxon-name-part-type="species" reg="punctulatus">punctulatus</tp:taxon-name-part></tp:taxon-name></italic>, <italic><tp:taxon-name><tp:taxon-name-part taxon-name-part-type="genus" reg="Artabotrys">A.</tp:taxon-name-part> <tp:taxon-name-part taxon-name-part-type="species" reg="spathulatus">spathulatus</tp:taxon-name-part></tp:taxon-name></italic> and <italic><tp:taxon-name><tp:taxon-name-part taxon-name-part-type="genus" reg="Artabotrys">A.</tp:taxon-name-part> <tp:taxon-name-part taxon-name-part-type="species" reg="tanaosriensis">tanaosriensis</tp:taxon-name-part></tp:taxon-name></italic> in Thailand and surrounding areas. Localities of <italic><tp:taxon-name><tp:taxon-name-part taxon-name-part-type="genus" reg="Artabotrys">A.</tp:taxon-name-part> <tp:taxon-name-part taxon-name-part-type="species" reg="byrsophyllus">byrsophyllus</tp:taxon-name-part></tp:taxon-name></italic> in Peninsular Malaysia were retrieved from <xref ref-type="bibr" rid="B15">Turner and Utteridge (2015)</xref>. Localities of <italic><tp:taxon-name><tp:taxon-name-part taxon-name-part-type="genus" reg="Artabotrys">A.</tp:taxon-name-part> <tp:taxon-name-part taxon-name-part-type="species" reg="punctulatus">punctulatus</tp:taxon-name-part></tp:taxon-name></italic> in Yunnan were retrieved from georeferenced herbarium records in GBIF (<ext-link xmlns:xlink="http://www.w3.org/1999/xlink" xlink:type="simple" ext-link-type="uri" xlink:href="https://www.gbif.org/">https://www.gbif.org/</ext-link>).</p></caption><graphic xmlns:xlink="http://www.w3.org/1999/xlink" xlink:href="phytokeys-95-071-g005.jpg" position="float" orientation="portrait" xlink:type="simple" id="oo_184257.jpg"/></fig></tp:treatment-sec><ref-list><ref id="B15"><mixed-citation xmlns:xlink="http://www.w3.org/1999/xlink" xlink:type="simple">
          <person-group><name name-style="western"><surname>Turner</surname><given-names>IM</given-names></name><name name-style="western"><surname>Utteridge</surname><given-names>TMA</given-names></name></person-group> (<year>2015</year>) <article-title><italic><tp:taxon-name><tp:taxon-name-part taxon-name-part-type="genus">Artabotrys</tp:taxon-name-part> <tp:taxon-name-part taxon-name-part-type="species">byrsophyllus</tp:taxon-name-part></tp:taxon-name></italic> and <italic><tp:taxon-name><tp:taxon-name-part taxon-name-part-type="genus">A.</tp:taxon-name-part> <tp:taxon-name-part taxon-name-part-type="species">tipuliferus</tp:taxon-name-part></tp:taxon-name></italic> spp. nov. (<tp:taxon-name><tp:taxon-name-part taxon-name-part-type="family">Annonaceae</tp:taxon-name-part></tp:taxon-name>) from Peninsular Malaysia and Thailand.</article-title> <source>Nordic Journal of Botany</source> <volume>33</volume>: <fpage>562</fpage>–<lpage>566</lpage>. <ext-link xlink:type="simple" ext-link-type="doi" xlink:href="10.1111/njb.00791">https://doi.org/10.1111/njb.00791</ext-link></mixed-citation></ref></ref-list></tp:taxon-treatment>
