# Supplementary material for: Two new species and two new records of Artabotrys (Annonaceae) from Thailand
Source: PhytoKeys. 2018 Feb 7;(95):71–81. doi: 10.3897/phytokeys.95.23434 (PMC5904332; doi:10.3897/phytokeys.95.23434)
Supplement: XML Treatment for Artabotrys spathulatus [file phytokeys.95.23434-treatment2.xml]

<!DOCTYPE tp:taxon-treatment
  PUBLIC "-//TaxonX//DTD Taxonomic Treatment Publishing DTD v0 20100105//EN" "tax-treatment-NSO.dtd">
<tp:taxon-treatment xmlns:tp="http://www.plazi.org/taxpub"><tp:treatment-meta><kwd-group><label>Taxon classification</label><kwd><named-content xmlns:xlink="http://www.w3.org/1999/xlink" content-type="kingdom">Plantae</named-content></kwd><kwd><named-content xmlns:xlink="http://www.w3.org/1999/xlink" content-type="order">Magnoliales</named-content></kwd><kwd><named-content xmlns:xlink="http://www.w3.org/1999/xlink" content-type="family">Annonaceae</named-content></kwd></kwd-group><mixed-citation publication-type="journal"><person-group><name><surname>Chen</surname><given-names>Junhao</given-names></name><name><surname>Chalermglin</surname><given-names>Piya</given-names></name><name><surname>Saunders</surname><given-names>Richard M.K.</given-names></name></person-group><article-title>Two new species and two new records of <italic><tp:taxon-name><tp:taxon-name-part taxon-name-part-type="genus" reg="Artabotrys">Artabotrys</tp:taxon-name-part></tp:taxon-name></italic> (<tp:taxon-name><tp:taxon-name-part taxon-name-part-type="family">Annonaceae</tp:taxon-name-part></tp:taxon-name>) from Thailand</article-title><source>PhytoKeys</source><day>7</day><month>2</month><year>2018</year><volume>2018</volume><issue>95</issue><fpage>71</fpage><lpage>81</lpage><pub-id pub-id-type="doi">10.3897/phytokeys.95.23434</pub-id></mixed-citation></tp:treatment-meta><tp:nomenclature><tp:taxon-name>
            <tp:taxon-name-part taxon-name-part-type="genus" reg="Artabotrys">Artabotrys</tp:taxon-name-part>
            <tp:taxon-name-part taxon-name-part-type="species" reg="spathulatus">spathulatus</tp:taxon-name-part>
            <object-id xmlns:xlink="http://www.w3.org/1999/xlink" content-type="ipni" xlink:type="simple">urn:lsid:ipni.org:names:77175742-1</object-id>
          </tp:taxon-name><tp:taxon-authority>J.Chen, Chalermglin &amp; R.M.K.Saunders</tp:taxon-authority><tp:taxon-status xmlns:xlink="http://www.w3.org/1999/xlink" xlink:type="simple">sp. nov.</tp:taxon-status><xref ref-type="fig" rid="F2">Fig. 2</xref><!--PageBreak--></tp:nomenclature><tp:treatment-sec sec-type="diagnosis" id="SECID0EELAE"><title>Diagnosis.</title><p>Similar to <italic><tp:taxon-name><tp:taxon-name-part taxon-name-part-type="genus" reg="Artabotrys">Artabotrys</tp:taxon-name-part> <tp:taxon-name-part taxon-name-part-type="species" reg="tanaosriensis">tanaosriensis</tp:taxon-name-part></tp:taxon-name></italic> J.Chen, Chalermglin &amp; R.M.K.Saunders except with flat (vs. undulate) outer petal blades, broadly rhomboid (vs. broadly ovate) outer petal claws, broadly spathulate and strongly concave (vs. rhomboid and undulate) inner petal blades and strongly beaked monocarps.</p><fig id="F2" position="float" orientation="portrait"><label>Figure 2.</label><caption><p>
                <italic><tp:taxon-name><tp:taxon-name-part taxon-name-part-type="genus" reg="Artabotrys">Artabotrys</tp:taxon-name-part> <tp:taxon-name-part taxon-name-part-type="species" reg="spathulatus">spathulatus</tp:taxon-name-part></tp:taxon-name></italic>. <bold>A</bold> Flower with flat outer petal blades and broadly spathulate and strongly concave inner petal blades <bold>B</bold> Inflorescence with hooked peduncle and flower with externally distinct inner petal claw and blade <bold>C</bold> Fruit with distinctly beaked monocarps <bold>D</bold> Flower with externally distinct outer petal blade and claw <bold>E</bold> Leaves and habit (Photos: P. Chalermglin).</p></caption><graphic xmlns:xlink="http://www.w3.org/1999/xlink" xlink:href="phytokeys-95-071-g002.jpg" position="float" orientation="portrait" xlink:type="simple" id="oo_184254.jpg"/></fig></tp:treatment-sec><tp:treatment-sec sec-type="material" id="SECID0EXMAE"><title>Type.</title><p>THAILAND: Krabi Province, Mueang Krabi District, Phruksa Sawan limestone hill, 100 m elev., 15 Mar 2015, <italic>P. Chalermglin 580315</italic> (holotype: BKF!; isotypes: L!, QBG!).</p></tp:treatment-sec><tp:treatment-sec sec-type="description" id="SECID0E6MAE"><title>Description.</title><p>Climbers, to 20 m in height. Twigs drying brown, glabrous to sparsely hairy. Leaf laminas 9.6–18.1 cm long, 3–4.5 cm wide, oblong-elliptic, apex acuminate, base cuneate or decurrent, chartaceous, subglabrous both ab- and adaxially; midrib glabrous to sparsely hairy abaxially, glabrous adaxially, prominent and raised on both surfaces; secondary veins 6–14 pairs per leaf, visible on both surfaces; tertiary venation reticulate, visible on both surfaces; petioles 2–6 mm long, ca. 1 mm in diameter, glabrous to sparsely hairy. Inflorescence hooks recurved, laterally compressed, with 1 or 2 flowers; flowering pedicels ca. 10 mm long, ca. 1 mm in diameter, subgla<!--PageBreak-->brous. Sepals 4–5 mm long and wide, triangular, subglabrous both ab- and adaxially, venation indistinct. Outer petals with externally distinct blades and claws; blades 8–10 mm long, 7–8 mm wide, deltoid, flat, sparsely hairy both ab- and adaxially; claws ca. 5 mm long and wide, broadly rhomboid, densely hairy abaxially, glabrous adaxially. Inner petals with externally distinct blades and claws; blades 6–7 mm long, 4–5 mm wide, broadly spathulate, strongly concave, sparsely hairy both ab- and adaxially; claws ca. 5 mm long, ca. 3 mm wide, narrowly rhomboid, densely hairy abaxially, glabrous adaxially. Stamens numerous per flower, ca. 1 mm long, ca. 1 mm wide; apex of connectives truncate. Carpels ca. 30 per flower, ca. 1 mm long, ca. 1 mm wide; ovaries ovoid; stigmas ellipsoid, extending centrifugally. Fruiting pedicels unknown. Monocarps (in fresh material) up to 30 per fruit, 19–26 mm long, 14–18 mm wide, obovoid, strongly beaked (beak ca. 2 mm long), sessile. Seeds 2 per monocarp, plano-convex, 12–14 mm long, 9–11 mm wide.</p></tp:treatment-sec><tp:treatment-sec sec-type="phenology" id="SECID0EHNAE"><title>Phenology.</title><p>Flowering and fruiting specimens collected in March.</p></tp:treatment-sec><tp:treatment-sec sec-type="distribution" id="SECID0EMNAE"><title>Distribution and habitat.</title><p>So far only known from Thailand (Fig. <xref ref-type="fig" rid="F5">5</xref>). Inhabits tropical rain forests at the base of limestone hills; ca. 100 m elev.</p></tp:treatment-sec><tp:treatment-sec sec-type="etymology" id="SECID0EWNAE"><title>Etymology.</title><p>The specific epithet reflects the morphology of the inner petals.</p><!--PageBreak--></tp:treatment-sec><tp:treatment-sec sec-type="Local name" id="SECID0E3NAE"><title>Local name.</title><p>Karawek Phruksa Sawan.</p></tp:treatment-sec><tp:treatment-sec sec-type="notes" id="SECID0EBOAE"><title>Notes.</title><p>The fruit and seeds are only known from fresh material and have not been preserved due to fungal infection.</p><p>The distinction between <italic><tp:taxon-name><tp:taxon-name-part taxon-name-part-type="genus" reg="Artabotrys">A.</tp:taxon-name-part> <tp:taxon-name-part taxon-name-part-type="species" reg="spathulatus">spathulatus</tp:taxon-name-part></tp:taxon-name></italic> and <italic><tp:taxon-name><tp:taxon-name-part taxon-name-part-type="genus" reg="Artabotrys">A.</tp:taxon-name-part> <tp:taxon-name-part taxon-name-part-type="species" reg="tanaosriensis">tanaosriensis</tp:taxon-name-part></tp:taxon-name></italic> is corroborated by unpublished phylogenetic analysis of combined chloroplast (<italic>matK</italic>, <italic>ndhF</italic>, <italic>psbA-trnH</italic>, <italic>trnL-F</italic>) and nuclear (<italic>AP3</italic>, <italic>carboxymethylenebutenolidase</italic>, <italic>GI</italic>, <italic>HMGS</italic>, <italic>LFY</italic>, <italic>mag1</italic>, <italic>ncpGS</italic>, <italic>NIA</italic>, <italic>PhyA</italic>, <italic>RPB2</italic>) DNA sequence data, which retrieved <italic><tp:taxon-name><tp:taxon-name-part taxon-name-part-type="genus" reg="Artabotrys">A.</tp:taxon-name-part> <tp:taxon-name-part taxon-name-part-type="species" reg="spathulatus">spathulatus</tp:taxon-name-part></tp:taxon-name></italic> as sister to <italic><tp:taxon-name><tp:taxon-name-part taxon-name-part-type="genus" reg="Artabotrys">A.</tp:taxon-name-part> <tp:taxon-name-part taxon-name-part-type="species" reg="uniflorus">uniflorus</tp:taxon-name-part></tp:taxon-name></italic>, with <italic><tp:taxon-name><tp:taxon-name-part taxon-name-part-type="genus" reg="Artabotrys">A.</tp:taxon-name-part> <tp:taxon-name-part taxon-name-part-type="species" reg="tanaosriensis">tanaosriensis</tp:taxon-name-part></tp:taxon-name></italic> sister to <italic><tp:taxon-name><tp:taxon-name-part taxon-name-part-type="genus" reg="Artabotrys">A.</tp:taxon-name-part> <tp:taxon-name-part taxon-name-part-type="species" reg="suaveolens">suaveolens</tp:taxon-name-part></tp:taxon-name></italic> (J. Chen et al. unpublished data).</p><sec sec-type="New records for Thailand" id="SECID0EGRAE"><title>New records for Thailand</title></sec></tp:treatment-sec><tp:treatment-sec><!--Section generated to contain objects referenced in tp:taxon-treatment.--><fig id="F5" position="float" orientation="portrait"><label>Figure 5.</label><caption><p>Distributions of <italic><tp:taxon-name><tp:taxon-name-part taxon-name-part-type="genus" reg="Artabotrys">A.</tp:taxon-name-part> <tp:taxon-name-part taxon-name-part-type="species" reg="byrsophyllus">byrsophyllus</tp:taxon-name-part></tp:taxon-name></italic>, <italic><tp:taxon-name><tp:taxon-name-part taxon-name-part-type="genus" reg="Artabotrys">A.</tp:taxon-name-part> <tp:taxon-name-part taxon-name-part-type="species" reg="punctulatus">punctulatus</tp:taxon-name-part></tp:taxon-name></italic>, <italic><tp:taxon-name><tp:taxon-name-part taxon-name-part-type="genus" reg="Artabotrys">A.</tp:taxon-name-part> <tp:taxon-name-part taxon-name-part-type="species" reg="spathulatus">spathulatus</tp:taxon-name-part></tp:taxon-name></italic> and <italic><tp:taxon-name><tp:taxon-name-part taxon-name-part-type="genus" reg="Artabotrys">A.</tp:taxon-name-part> <tp:taxon-name-part taxon-name-part-type="species" reg="tanaosriensis">tanaosriensis</tp:taxon-name-part></tp:taxon-name></italic> in Thailand and surrounding areas. Localities of <italic><tp:taxon-name><tp:taxon-name-part taxon-name-part-type="genus" reg="Artabotrys">A.</tp:taxon-name-part> <tp:taxon-name-part taxon-name-part-type="species" reg="byrsophyllus">byrsophyllus</tp:taxon-name-part></tp:taxon-name></italic> in Peninsular Malaysia were retrieved from <xref ref-type="bibr" rid="B15">Turner and Utteridge (2015)</xref>. Localities of <italic><tp:taxon-name><tp:taxon-name-part taxon-name-part-type="genus" reg="Artabotrys">A.</tp:taxon-name-part> <tp:taxon-name-part taxon-name-part-type="species" reg="punctulatus">punctulatus</tp:taxon-name-part></tp:taxon-name></italic> in Yunnan were retrieved from georeferenced herbarium records in GBIF (<ext-link xmlns:xlink="http://www.w3.org/1999/xlink" xlink:type="simple" ext-link-type="uri" xlink:href="https://www.gbif.org/">https://www.gbif.org/</ext-link>).</p></caption><graphic xmlns:xlink="http://www.w3.org/1999/xlink" xlink:href="phytokeys-95-071-g005.jpg" position="float" orientation="portrait" xlink:type="simple" id="oo_184257.jpg"/></fig></tp:treatment-sec><ref-list><ref id="B15"><mixed-citation xmlns:xlink="http://www.w3.org/1999/xlink" xlink:type="simple">
          <person-group><name name-style="western"><surname>Turner</surname><given-names>IM</given-names></name><name name-style="western"><surname>Utteridge</surname><given-names>TMA</given-names></name></person-group> (<year>2015</year>) <article-title><italic><tp:taxon-name><tp:taxon-name-part taxon-name-part-type="genus">Artabotrys</tp:taxon-name-part> <tp:taxon-name-part taxon-name-part-type="species">byrsophyllus</tp:taxon-name-part></tp:taxon-name></italic> and <italic><tp:taxon-name><tp:taxon-name-part taxon-name-part-type="genus">A.</tp:taxon-name-part> <tp:taxon-name-part taxon-name-part-type="species">tipuliferus</tp:taxon-name-part></tp:taxon-name></italic> spp. nov. (<tp:taxon-name><tp:taxon-name-part taxon-name-part-type="family">Annonaceae</tp:taxon-name-part></tp:taxon-name>) from Peninsular Malaysia and Thailand.</article-title> <source>Nordic Journal of Botany</source> <volume>33</volume>: <fpage>562</fpage>–<lpage>566</lpage>. <ext-link xlink:type="simple" ext-link-type="doi" xlink:href="10.1111/njb.00791">https://doi.org/10.1111/njb.00791</ext-link></mixed-citation></ref></ref-list></tp:taxon-treatment>
