# Supplementary material for: Two new species and two new records of Artabotrys (Annonaceae) from Thailand
Source: PhytoKeys. 2018 Feb 7;(95):71–81. doi: 10.3897/phytokeys.95.23434 (PMC5904332; doi:10.3897/phytokeys.95.23434)
Supplement: XML Treatment for Artabotrys byrsophyllus [file phytokeys.95.23434-treatment3.xml]

<!DOCTYPE tp:taxon-treatment
  PUBLIC "-//TaxonX//DTD Taxonomic Treatment Publishing DTD v0 20100105//EN" "tax-treatment-NSO.dtd">
<tp:taxon-treatment xmlns:tp="http://www.plazi.org/taxpub"><tp:treatment-meta><kwd-group><label>Taxon classification</label><kwd><named-content xmlns:xlink="http://www.w3.org/1999/xlink" content-type="kingdom">Plantae</named-content></kwd><kwd><named-content xmlns:xlink="http://www.w3.org/1999/xlink" content-type="order">Magnoliales</named-content></kwd><kwd><named-content xmlns:xlink="http://www.w3.org/1999/xlink" content-type="family">Annonaceae</named-content></kwd></kwd-group><mixed-citation publication-type="journal"><person-group><name><surname>Chen</surname><given-names>Junhao</given-names></name><name><surname>Chalermglin</surname><given-names>Piya</given-names></name><name><surname>Saunders</surname><given-names>Richard M.K.</given-names></name></person-group><article-title>Two new species and two new records of <italic><tp:taxon-name><tp:taxon-name-part taxon-name-part-type="genus" reg="Artabotrys">Artabotrys</tp:taxon-name-part></tp:taxon-name></italic> (<tp:taxon-name><tp:taxon-name-part taxon-name-part-type="family">Annonaceae</tp:taxon-name-part></tp:taxon-name>) from Thailand</article-title><source>PhytoKeys</source><day>7</day><month>2</month><year>2018</year><volume>2018</volume><issue>95</issue><fpage>71</fpage><lpage>81</lpage><pub-id pub-id-type="doi">10.3897/phytokeys.95.23434</pub-id></mixed-citation></tp:treatment-meta><tp:nomenclature><tp:taxon-name>
            <tp:taxon-name-part taxon-name-part-type="genus" reg="Artabotrys">Artabotrys</tp:taxon-name-part>
            <tp:taxon-name-part taxon-name-part-type="species" reg="byrsophyllus">byrsophyllus</tp:taxon-name-part>
          </tp:taxon-name><tp:taxon-authority>I.M.Turner &amp; Utteridge</tp:taxon-authority><xref ref-type="fig" rid="F3">Fig. 3</xref><tp:nomenclature-citation-list><tp:nomenclature-citation><tp:taxon-name>
                <tp:taxon-name-part taxon-name-part-type="genus" reg="Artabotrys">Artabotrys</tp:taxon-name-part> <tp:taxon-name-part taxon-name-part-type="species" reg="byrsophyllus">byrsophyllus</tp:taxon-name-part></tp:taxon-name><comment>I.M.Turner &amp; Utteridge, Nordic J. Bot. 33: 562 (2015). – TYPE: Malaysia, Peninsular Malaysia, Kelantan, Ulu Sungei Aring near Kuala Tapah, 21 Sep 1967, <italic>P.F. Cockburn FRI 7151</italic> (holotype: K! [2 sheets, barcodes K 000607815, K 000607816], isotype: KEP, n.v.).</comment></tp:nomenclature-citation></tp:nomenclature-citation-list></tp:nomenclature><tp:treatment-sec sec-type="distribution" id="SECID0ECTAE"><title>Distribution and habitat.</title><p>Northern Peninsular Malaysia (Kedah, Kelantan, and Trengganu) and southern Thailand (Narathiwat and Songkhla), in lowland and hill rain forests (Fig. <xref ref-type="fig" rid="F5">5</xref>).</p><fig id="F3" position="float" orientation="portrait"><label>Figure 3.</label><caption><p>
                <italic><tp:taxon-name><tp:taxon-name-part taxon-name-part-type="genus" reg="Artabotrys">Artabotrys</tp:taxon-name-part> <tp:taxon-name-part taxon-name-part-type="species" reg="byrsophyllus">byrsophyllus</tp:taxon-name-part></tp:taxon-name></italic>. <bold>A</bold> Flower <bold>B</bold> Fruit (Photos: P. Chalermglin).</p></caption><graphic xmlns:xlink="http://www.w3.org/1999/xlink" xlink:href="phytokeys-95-071-g003.jpg" position="float" orientation="portrait" xlink:type="simple" id="oo_184255.jpg"/></fig></tp:treatment-sec><tp:treatment-sec sec-type="Local name" id="SECID0EIUAE"><title>Local name.</title><p>Karawek Bai Yai.</p></tp:treatment-sec><tp:treatment-sec sec-type="material" id="SECID0ENUAE"><title>Specimens examined.</title><p>Thailand: Narathiwat Province, Kaluwotai, Khao Chana, 21 Sep 1985, <italic>C. Niyomdham et al.</italic> 1065 (AAU, BKF); Waeng district, <italic>T. Insura 77</italic> (KUFF); idem, <italic>T. Insura 78</italic> (KUFF); idem, <italic>T. Insura 90</italic> (KUFF); idem, <italic><tp:taxon-name><tp:taxon-name-part taxon-name-part-type="genus" reg="Artabotrys">A.</tp:taxon-name-part></tp:taxon-name> F. G. Kerr 14474</italic> (BM); idem, <italic>S. Phusomsaeng 389</italic> (BKF).</p></tp:treatment-sec><tp:treatment-sec sec-type="notes" id="SECID0EFVAE"><title>Notes.</title><p>The name <italic><tp:taxon-name><tp:taxon-name-part taxon-name-part-type="genus" reg="Artabotrys">A.</tp:taxon-name-part> <tp:taxon-name-part taxon-name-part-type="species" reg="grandifolius">grandifolius</tp:taxon-name-part></tp:taxon-name></italic> is misapplied by <xref ref-type="bibr" rid="B1">Chalermglin (2001)</xref>, <xref ref-type="bibr" rid="B13">Thongpairoj (2008</xref>, as “<italic><tp:taxon-name><tp:taxon-name-part taxon-name-part-type="genus" reg="Artabotrys">A.</tp:taxon-name-part> <tp:taxon-name-part taxon-name-part-type="species" reg="grandiflorus">grandiflorus</tp:taxon-name-part></tp:taxon-name></italic>”) and <xref ref-type="bibr" rid="B7">Insura (2009)</xref>, for which the name <italic><tp:taxon-name><tp:taxon-name-part taxon-name-part-type="genus" reg="Artabotrys">A.</tp:taxon-name-part> <tp:taxon-name-part taxon-name-part-type="species" reg="byrsophyllus">byrsophyllus</tp:taxon-name-part></tp:taxon-name></italic> should be applied; <italic><tp:taxon-name><tp:taxon-name-part taxon-name-part-type="genus" reg="Artabotrys">A.</tp:taxon-name-part> <tp:taxon-name-part taxon-name-part-type="species" reg="grandifolius">grandifolius</tp:taxon-name-part></tp:taxon-name></italic> sensu King is restricted to Peninsular Malaysia. <italic><tp:taxon-name><tp:taxon-name-part taxon-name-part-type="genus" reg="Artabotrys">Artabotrys</tp:taxon-name-part> <tp:taxon-name-part taxon-name-part-type="species" reg="byrsophyllus">byrsophyllus</tp:taxon-name-part></tp:taxon-name></italic> can be distinguished from <italic><tp:taxon-name><tp:taxon-name-part taxon-name-part-type="genus" reg="Artabotrys">A.</tp:taxon-name-part> <tp:taxon-name-part taxon-name-part-type="species" reg="grandifolius">grandifolius</tp:taxon-name-part></tp:taxon-name></italic> by reference to its leathery leaves, reticulate tertiary leaf venation that is indistinct on both surfaces, shorter petals (outer petals 13–16 mm vs. ca. 21 mm; blade of inner petals ca. 8 mm vs. 16–17 mm) and subsessile monocarps with marked apiculum.</p></tp:treatment-sec><tp:treatment-sec><!--Section generated to contain objects referenced in tp:taxon-treatment.--><fig id="F5" position="float" orientation="portrait"><label>Figure 5.</label><caption><p>Distributions of <italic><tp:taxon-name><tp:taxon-name-part taxon-name-part-type="genus" reg="Artabotrys">A.</tp:taxon-name-part> <tp:taxon-name-part taxon-name-part-type="species" reg="byrsophyllus">byrsophyllus</tp:taxon-name-part></tp:taxon-name></italic>, <italic><tp:taxon-name><tp:taxon-name-part taxon-name-part-type="genus" reg="Artabotrys">A.</tp:taxon-name-part> <tp:taxon-name-part taxon-name-part-type="species" reg="punctulatus">punctulatus</tp:taxon-name-part></tp:taxon-name></italic>, <italic><tp:taxon-name><tp:taxon-name-part taxon-name-part-type="genus" reg="Artabotrys">A.</tp:taxon-name-part> <tp:taxon-name-part taxon-name-part-type="species" reg="spathulatus">spathulatus</tp:taxon-name-part></tp:taxon-name></italic> and <italic><tp:taxon-name><tp:taxon-name-part taxon-name-part-type="genus" reg="Artabotrys">A.</tp:taxon-name-part> <tp:taxon-name-part taxon-name-part-type="species" reg="tanaosriensis">tanaosriensis</tp:taxon-name-part></tp:taxon-name></italic> in Thailand and surrounding areas. Localities of <italic><tp:taxon-name><tp:taxon-name-part taxon-name-part-type="genus" reg="Artabotrys">A.</tp:taxon-name-part> <tp:taxon-name-part taxon-name-part-type="species" reg="byrsophyllus">byrsophyllus</tp:taxon-name-part></tp:taxon-name></italic> in Peninsular Malaysia were retrieved from <xref ref-type="bibr" rid="B15">Turner and Utteridge (2015)</xref>. Localities of <italic><tp:taxon-name><tp:taxon-name-part taxon-name-part-type="genus" reg="Artabotrys">A.</tp:taxon-name-part> <tp:taxon-name-part taxon-name-part-type="species" reg="punctulatus">punctulatus</tp:taxon-name-part></tp:taxon-name></italic> in Yunnan were retrieved from georeferenced herbarium records in GBIF (<ext-link xmlns:xlink="http://www.w3.org/1999/xlink" xlink:type="simple" ext-link-type="uri" xlink:href="https://www.gbif.org/">https://www.gbif.org/</ext-link>).</p></caption><graphic xmlns:xlink="http://www.w3.org/1999/xlink" xlink:href="phytokeys-95-071-g005.jpg" position="float" orientation="portrait" xlink:type="simple" id="oo_184257.jpg"/></fig></tp:treatment-sec><ref-list><ref id="B15"><mixed-citation xmlns:xlink="http://www.w3.org/1999/xlink" xlink:type="simple">
          <person-group><name name-style="western"><surname>Turner</surname><given-names>IM</given-names></name><name name-style="western"><surname>Utteridge</surname><given-names>TMA</given-names></name></person-group> (<year>2015</year>) <article-title><italic><tp:taxon-name><tp:taxon-name-part taxon-name-part-type="genus">Artabotrys</tp:taxon-name-part> <tp:taxon-name-part taxon-name-part-type="species">byrsophyllus</tp:taxon-name-part></tp:taxon-name></italic> and <italic><tp:taxon-name><tp:taxon-name-part taxon-name-part-type="genus">A.</tp:taxon-name-part> <tp:taxon-name-part taxon-name-part-type="species">tipuliferus</tp:taxon-name-part></tp:taxon-name></italic> spp. nov. (<tp:taxon-name><tp:taxon-name-part taxon-name-part-type="family">Annonaceae</tp:taxon-name-part></tp:taxon-name>) from Peninsular Malaysia and Thailand.</article-title> <source>Nordic Journal of Botany</source> <volume>33</volume>: <fpage>562</fpage>–<lpage>566</lpage>. <ext-link xlink:type="simple" ext-link-type="doi" xlink:href="10.1111/njb.00791">https://doi.org/10.1111/njb.00791</ext-link></mixed-citation></ref><ref id="B1"><mixed-citation xmlns:xlink="http://www.w3.org/1999/xlink" xlink:type="simple">
          <person-group><name name-style="western"><surname>Chalermglin</surname><given-names>P</given-names></name></person-group> (<year>2001</year>) Family <tp:taxon-name><tp:taxon-name-part taxon-name-part-type="family">Annonaceae</tp:taxon-name-part></tp:taxon-name>. Ban and Suan, Bangkok. [In Thai]</mixed-citation></ref><ref id="B13"><mixed-citation xmlns:xlink="http://www.w3.org/1999/xlink" xlink:type="simple">
          <person-group><name name-style="western"><surname>Thongpairoj</surname><given-names>U</given-names></name></person-group> (<year>2008</year>) Taxonomy and molecular phylogeny of <italic><tp:taxon-name><tp:taxon-name-part taxon-name-part-type="genus">Artabotrys</tp:taxon-name-part></tp:taxon-name></italic> R. Brown and palynology of tribe Unoneae (<tp:taxon-name><tp:taxon-name-part taxon-name-part-type="family">Annonaceae</tp:taxon-name-part></tp:taxon-name>) in Thailand. PhD Thesis, Chiang Mai University, Thailand.</mixed-citation></ref><ref id="B7"><mixed-citation xmlns:xlink="http://www.w3.org/1999/xlink" xlink:type="simple">
          <person-group><name name-style="western"><surname>Insura</surname><given-names>T</given-names></name></person-group> (<year>2009</year>) Systematics and some ecological characteristics of <italic><tp:taxon-name><tp:taxon-name-part taxon-name-part-type="genus">Artabotrys</tp:taxon-name-part></tp:taxon-name></italic> R.Br. (<tp:taxon-name><tp:taxon-name-part taxon-name-part-type="family">Annonaceae</tp:taxon-name-part></tp:taxon-name>) in Thailand. Masters Thesis, Kasetsart University, Thailand. [In Thai with English abstract]</mixed-citation></ref></ref-list></tp:taxon-treatment>
