# Supplementary material for: Two new species and two new records of Artabotrys (Annonaceae) from Thailand
Source: PhytoKeys. 2018 Feb 7;(95):71–81. doi: 10.3897/phytokeys.95.23434 (PMC5904332; doi:10.3897/phytokeys.95.23434)
Supplement: XML Treatment for Artabotrys punctulatus [file phytokeys.95.23434-treatment4.xml]

<!DOCTYPE tp:taxon-treatment
  PUBLIC "-//TaxonX//DTD Taxonomic Treatment Publishing DTD v0 20100105//EN" "tax-treatment-NSO.dtd">
<tp:taxon-treatment xmlns:tp="http://www.plazi.org/taxpub"><tp:treatment-meta><kwd-group><label>Taxon classification</label><kwd><named-content xmlns:xlink="http://www.w3.org/1999/xlink" content-type="kingdom">Plantae</named-content></kwd><kwd><named-content xmlns:xlink="http://www.w3.org/1999/xlink" content-type="order">Magnoliales</named-content></kwd><kwd><named-content xmlns:xlink="http://www.w3.org/1999/xlink" content-type="family">Annonaceae</named-content></kwd></kwd-group><mixed-citation publication-type="journal"><person-group><name><surname>Chen</surname><given-names>Junhao</given-names></name><name><surname>Chalermglin</surname><given-names>Piya</given-names></name><name><surname>Saunders</surname><given-names>Richard M.K.</given-names></name></person-group><article-title>Two new species and two new records of <italic><tp:taxon-name><tp:taxon-name-part taxon-name-part-type="genus" reg="Artabotrys">Artabotrys</tp:taxon-name-part></tp:taxon-name></italic> (<tp:taxon-name><tp:taxon-name-part taxon-name-part-type="family">Annonaceae</tp:taxon-name-part></tp:taxon-name>) from Thailand</article-title><source>PhytoKeys</source><day>7</day><month>2</month><year>2018</year><volume>2018</volume><issue>95</issue><fpage>71</fpage><lpage>81</lpage><pub-id pub-id-type="doi">10.3897/phytokeys.95.23434</pub-id></mixed-citation></tp:treatment-meta><tp:nomenclature><tp:taxon-name>
            <tp:taxon-name-part taxon-name-part-type="genus" reg="Artabotrys">Artabotrys</tp:taxon-name-part>
            <tp:taxon-name-part taxon-name-part-type="species" reg="punctulatus">punctulatus</tp:taxon-name-part>
          </tp:taxon-name><tp:taxon-authority>C.Y.Wu ex S.H.Yuan</tp:taxon-authority><xref ref-type="fig" rid="F4">Fig. 4</xref><!--PageBreak--><tp:nomenclature-citation-list><tp:nomenclature-citation><tp:taxon-name>
                <tp:taxon-name-part taxon-name-part-type="genus" reg="Artabotrys">Artabotrys</tp:taxon-name-part> <tp:taxon-name-part taxon-name-part-type="species" reg="punctulatus">punctulatus</tp:taxon-name-part></tp:taxon-name><comment>C.Y.Wu ex S.H.Yuan, Acta Bot. Yunnan. 4: 260 (1982). – TYPE: China, Yunnan, Jinghong, 1015 m, 9 Apr 1957, <italic>Exped. Biol. Sino-Ross. ad prov. Yunnan</italic> 7654 (holotype: KUN! [barcode KUN 0045889]; isotypes: IBSC, n.v., PE! [barcode PE 00934500]).</comment></tp:nomenclature-citation></tp:nomenclature-citation-list></tp:nomenclature><tp:treatment-sec sec-type="distribution" id="SECID0ESZAE"><title>Distribution and habitat.</title><p>Southern China (Yunnan) and Thailand (Khao Yai National Park and Phu Kradueng National Park), in lower montane forests, 1000–1500 m elev. (Fig. <xref ref-type="fig" rid="F5">5</xref>).</p><fig id="F4" position="float" orientation="portrait"><label>Figure 4.</label><caption><p>
                <italic><tp:taxon-name><tp:taxon-name-part taxon-name-part-type="genus" reg="Artabotrys">Artabotrys</tp:taxon-name-part> <tp:taxon-name-part taxon-name-part-type="species" reg="punctulatus">punctulatus</tp:taxon-name-part></tp:taxon-name></italic>. <bold>A</bold> Inflorescence <bold>B</bold> Fruit (Photos: P. Chalermglin).</p></caption><graphic xmlns:xlink="http://www.w3.org/1999/xlink" xlink:href="phytokeys-95-071-g004.jpg" position="float" orientation="portrait" xlink:type="simple" id="oo_184256.jpg"/></fig><fig id="F5" position="float" orientation="portrait"><label>Figure 5.</label><caption><p>Distributions of <italic><tp:taxon-name><tp:taxon-name-part taxon-name-part-type="genus" reg="Artabotrys">A.</tp:taxon-name-part> <tp:taxon-name-part taxon-name-part-type="species" reg="byrsophyllus">byrsophyllus</tp:taxon-name-part></tp:taxon-name></italic>, <italic><tp:taxon-name><tp:taxon-name-part taxon-name-part-type="genus" reg="Artabotrys">A.</tp:taxon-name-part> <tp:taxon-name-part taxon-name-part-type="species" reg="punctulatus">punctulatus</tp:taxon-name-part></tp:taxon-name></italic>, <italic><tp:taxon-name><tp:taxon-name-part taxon-name-part-type="genus" reg="Artabotrys">A.</tp:taxon-name-part> <tp:taxon-name-part taxon-name-part-type="species" reg="spathulatus">spathulatus</tp:taxon-name-part></tp:taxon-name></italic> and <italic><tp:taxon-name><tp:taxon-name-part taxon-name-part-type="genus" reg="Artabotrys">A.</tp:taxon-name-part> <tp:taxon-name-part taxon-name-part-type="species" reg="tanaosriensis">tanaosriensis</tp:taxon-name-part></tp:taxon-name></italic> in Thailand and surrounding areas. Localities of <italic><tp:taxon-name><tp:taxon-name-part taxon-name-part-type="genus" reg="Artabotrys">A.</tp:taxon-name-part> <tp:taxon-name-part taxon-name-part-type="species" reg="byrsophyllus">byrsophyllus</tp:taxon-name-part></tp:taxon-name></italic> in Peninsular Malaysia were retrieved from <xref ref-type="bibr" rid="B15">Turner and Utteridge (2015)</xref>. Localities of <italic><tp:taxon-name><tp:taxon-name-part taxon-name-part-type="genus" reg="Artabotrys">A.</tp:taxon-name-part> <tp:taxon-name-part taxon-name-part-type="species" reg="punctulatus">punctulatus</tp:taxon-name-part></tp:taxon-name></italic> in Yunnan were retrieved from georeferenced herbarium records in GBIF (<ext-link xmlns:xlink="http://www.w3.org/1999/xlink" xlink:type="simple" ext-link-type="uri" xlink:href="https://www.gbif.org/">https://www.gbif.org/</ext-link>).</p></caption><graphic xmlns:xlink="http://www.w3.org/1999/xlink" xlink:href="phytokeys-95-071-g005.jpg" position="float" orientation="portrait" xlink:type="simple" id="oo_184257.jpg"/></fig></tp:treatment-sec><tp:treatment-sec sec-type="Local name" id="SECID0EQ4AE"><title>Local name.</title><p>Karawek Kra.</p></tp:treatment-sec><tp:treatment-sec sec-type="material" id="SECID0EV4AE"><title>Specimens examined.</title><p>Thailand: Loei Province, Phu Kradueng National Park, 24 Dec 1971, 1300 m, <italic>van Beusekom et al. 4555</italic> (L); Nakhon Ratchasima Province, Pak Chong District, Khao Yai National Park, 1200 m, <italic>T. Insura 43</italic>; idem, <italic>T. Insura 101</italic>; idem, <italic>T. Insura 102</italic>; idem, <italic>T. Insura 103</italic>; idem, <italic>T. Insura 104</italic> (KUFF); idem, <italic>U. Thongpairoj 235</italic> (CMU).</p></tp:treatment-sec><tp:treatment-sec sec-type="notes" id="SECID0EJ5AE"><title>Notes.</title><p>Specimens of this species were mistakenly recognised as a new species (“<italic><tp:taxon-name><tp:taxon-name-part taxon-name-part-type="genus" reg="Artabotrys">A.</tp:taxon-name-part></tp:taxon-name></italic> sp. 5 (Kao Yai)”) by <xref ref-type="bibr" rid="B13">Thongpairoj (2008)</xref> and misidentified as “<italic><tp:taxon-name><tp:taxon-name-part taxon-name-part-type="genus" reg="Artabotrys">A.</tp:taxon-name-part> <tp:taxon-name-part taxon-name-part-type="species" reg="aereus">aereus</tp:taxon-name-part></tp:taxon-name></italic>” by <xref ref-type="bibr" rid="B7">Insura (2009)</xref>. <italic><tp:taxon-name><tp:taxon-name-part taxon-name-part-type="genus" reg="Artabotrys">Artabotrys</tp:taxon-name-part> <tp:taxon-name-part taxon-name-part-type="species" reg="punctulatus">punctulatus</tp:taxon-name-part></tp:taxon-name></italic> can be distinguished from <italic><tp:taxon-name><tp:taxon-name-part taxon-name-part-type="genus" reg="Artabotrys">A.</tp:taxon-name-part> <tp:taxon-name-part taxon-name-part-type="species" reg="aeneus">aeneus</tp:taxon-name-part></tp:taxon-name></italic> (which is only known from Vietnam) by its chartaceous leaves, sparsely pubescent (vs. densely villose) flowering pedicels, sepals and petals, smaller sepals and its elongated, raised rim between the claw and blade on the adaxial surface of the inner petals.</p><!--PageBreak--><sec sec-type="Key to the native Artabotrys species in Thailand" id="SECID0EBAAG"><title>Key to the native <italic><tp:taxon-name><tp:taxon-name-part taxon-name-part-type="genus" reg="Artabotrys">Artabotrys</tp:taxon-name-part></tp:taxon-name></italic> species in Thailand</title><table-wrap content-type="key" position="anchor" orientation="portrait"><table id="TID0EJJAE" rules="all"><tbody><tr><td rowspan="1" colspan="1">1</td><td rowspan="1" colspan="1">Young branches velutinous; abaxial surface of leaves densely hairy</td><td rowspan="1" colspan="1">
                      <bold>2</bold>
                    </td></tr><tr><td rowspan="1" colspan="1">–</td><td rowspan="1" colspan="1">Young branches glabrous to sparsely hairy; abaxial surface of leaves glabrous to sparsely hairy</td><td rowspan="1" colspan="1">
                      <bold>3</bold>
                    </td></tr><tr><td rowspan="1" colspan="1">2</td><td rowspan="1" colspan="1">Leaf apex acuminate; leaf laminas broadly elliptic and coriaceous; petal blades 10–15 mm wide</td><td rowspan="1" colspan="1">
                      <bold><italic><tp:taxon-name><tp:taxon-name-part taxon-name-part-type="genus" reg="Artabotrys">A.</tp:taxon-name-part> <tp:taxon-name-part taxon-name-part-type="species" reg="siamensis">siamensis</tp:taxon-name-part></tp:taxon-name></italic></bold>
                    </td></tr><tr><td rowspan="1" colspan="1">–</td><td rowspan="1" colspan="1">Leaf apex caudate; leaf laminas oblong and chartaceous; petal blades 2–5 mm wide</td><td rowspan="1" colspan="1">
                      <bold><italic><tp:taxon-name><tp:taxon-name-part taxon-name-part-type="genus" reg="Artabotrys">A.</tp:taxon-name-part> <tp:taxon-name-part taxon-name-part-type="species" reg="uniflorus">uniflorus</tp:taxon-name-part></tp:taxon-name></italic></bold>
                    </td></tr><tr><td rowspan="1" colspan="1">3</td><td rowspan="1" colspan="1">Pedicels less than a quarter of the length of the flower</td><td rowspan="1" colspan="1">
                      <bold>4</bold>
                    </td></tr><tr><td rowspan="1" colspan="1">–</td><td rowspan="1" colspan="1">Pedicels slightly shorter, as long as, or longer than flower</td><td rowspan="1" colspan="1">
                      <bold>6</bold>
                    </td></tr><tr><td rowspan="1" colspan="1">4</td><td rowspan="1" colspan="1">Petal blades linear, 1–2 mm wide; sepals ca. 3 mm long, ca. 2.5 mm wide; leaf laminas 10.5–19 cm long, 4–9 cm wide</td><td rowspan="1" colspan="1">
                      <bold><italic><tp:taxon-name><tp:taxon-name-part taxon-name-part-type="genus" reg="Artabotrys">A.</tp:taxon-name-part> <tp:taxon-name-part taxon-name-part-type="species" reg="tipuliferus">tipuliferus</tp:taxon-name-part></tp:taxon-name></italic></bold>
                    </td></tr><tr><td rowspan="1" colspan="1">–</td><td rowspan="1" colspan="1">Petal blades oblong-elliptic, 7–12 mm wide; sepals 4–10 mm long, 4–8 mm wide; leaf laminas 7–14 cm long, 2.5–4.2 cm wide</td><td rowspan="1" colspan="1">
                      <bold>5</bold>
                    </td></tr><tr><td rowspan="1" colspan="1">5</td><td rowspan="1" colspan="1">Inflorescences with up to 5 flowers; petal blades chartaceous, 2.8–3.3 cm long, 0.7–1 cm wide; monocarps distinctly stipitate (stipes 3–5 mm long) and slightly beaked (beak 1–2 mm long)</td><td rowspan="1" colspan="1">
                      <bold><italic><tp:taxon-name><tp:taxon-name-part taxon-name-part-type="genus" reg="Artabotrys">A.</tp:taxon-name-part> <tp:taxon-name-part taxon-name-part-type="species" reg="brevipes">brevipes</tp:taxon-name-part></tp:taxon-name></italic></bold>
                    </td></tr><tr><td rowspan="1" colspan="1">–</td><td rowspan="1" colspan="1">Inflorescences with a solitary flower; petal blades coriaceous, 3.5–4 cm long, ca. 1.2 cm wide; monocarps sessile and sharply beaked (beak up to 1 cm long)</td><td rowspan="1" colspan="1">
                      <bold><italic><tp:taxon-name><tp:taxon-name-part taxon-name-part-type="genus" reg="Artabotrys">A.</tp:taxon-name-part> <tp:taxon-name-part taxon-name-part-type="species" reg="oxycarpus">oxycarpus</tp:taxon-name-part></tp:taxon-name></italic></bold>
                    </td></tr><tr><td rowspan="1" colspan="1">6</td><td rowspan="1" colspan="1">Stamen connectives apiculate</td><td rowspan="1" colspan="1">
                      <bold>7</bold>
                    </td></tr><tr><td rowspan="1" colspan="1">–</td><td rowspan="1" colspan="1">Stamen connectives truncate</td><td rowspan="1" colspan="1">
                      <bold>8</bold>
                    </td></tr><tr><td rowspan="1" colspan="1">7</td><td rowspan="1" colspan="1">Young branches often with spines; leaf apex retuse, truncate or mucronate; leaf laminas 6–8 cm long, 2.5–4.5 cm wide; monocarps ellipsoid, 3.5–4.5 cm long, 1–2 cm wide</td><td rowspan="1" colspan="1">
                      <bold><italic><tp:taxon-name><tp:taxon-name-part taxon-name-part-type="genus" reg="Artabotrys">A.</tp:taxon-name-part> <tp:taxon-name-part taxon-name-part-type="species" reg="spinosus">spinosus</tp:taxon-name-part></tp:taxon-name></italic></bold>
                    </td></tr><tr><td rowspan="1" colspan="1">–</td><td rowspan="1" colspan="1">Young branches without spines, leaf apex acuminate; leaf laminas 9–15 cm long, 3–7 cm wide; monocarps obovoid, 3–3.5 cm long, 2–2.5 cm wide</td><td rowspan="1" colspan="1">
                      <bold><italic><tp:taxon-name><tp:taxon-name-part taxon-name-part-type="genus" reg="Artabotrys">A.</tp:taxon-name-part> <tp:taxon-name-part taxon-name-part-type="species" reg="harmandii">harmandii</tp:taxon-name-part></tp:taxon-name></italic></bold>
                    </td></tr><tr><td rowspan="1" colspan="1">8</td><td rowspan="1" colspan="1">Petal blades terete; monocarps 1–2(–4) per fruit</td><td rowspan="1" colspan="1">
                      <bold><italic><tp:taxon-name><tp:taxon-name-part taxon-name-part-type="genus" reg="Artabotrys">A.</tp:taxon-name-part> <tp:taxon-name-part taxon-name-part-type="species" reg="suaveolens">suaveolens</tp:taxon-name-part></tp:taxon-name></italic></bold>
                    </td></tr><tr><td rowspan="1" colspan="1">–</td><td rowspan="1" colspan="1">Petal blades not terete; monocarps 4–30 per fruit</td><td rowspan="1" colspan="1">
                      <bold>9</bold>
                    </td></tr><tr><td rowspan="1" colspan="1">9</td><td rowspan="1" colspan="1">Inflorescences with 10–20 flowers; monocarps not beaked</td><td rowspan="1" colspan="1">
                      <bold>10</bold>
                    </td></tr><tr><td rowspan="1" colspan="1">–</td><td rowspan="1" colspan="1">Inflorescences with up to 4 flowers; monocarps beaked</td><td rowspan="1" colspan="1">
                      <bold>11</bold>
                    </td></tr><tr><td rowspan="1" colspan="1">10</td><td rowspan="1" colspan="1">Petals chartaceous, yellow (in fresh material); adaxial surface of inner petals with a short, raised rim between claw and blade (ca. 1 mm long); leaf laminas coriaceous</td><td rowspan="1" colspan="1">
                      <bold><italic><tp:taxon-name><tp:taxon-name-part taxon-name-part-type="genus" reg="Artabotrys">A.</tp:taxon-name-part> <tp:taxon-name-part taxon-name-part-type="species" reg="multiflorus">multiflorus</tp:taxon-name-part></tp:taxon-name></italic></bold>
                    </td></tr><tr><td rowspan="1" colspan="1">–</td><td rowspan="1" colspan="1">Petals coriaceous, green to beige with maroon patches (in fresh material); adaxial surface of inner petals with an elongated, raised rim between claw and blade (ca. 5 mm long); leaf laminas chartaceous</td><td rowspan="1" colspan="1">
                      <bold><italic><tp:taxon-name><tp:taxon-name-part taxon-name-part-type="genus" reg="Artabotrys">A.</tp:taxon-name-part> <tp:taxon-name-part taxon-name-part-type="species" reg="punctulatus">punctulatus</tp:taxon-name-part></tp:taxon-name></italic></bold>
                    </td></tr><tr><td rowspan="1" colspan="1">11</td><td rowspan="1" colspan="1">Outer petals with externally distinct blades and claws; inner petal blades rhomboid or spathulate</td><td rowspan="1" colspan="1">
                      <bold>12</bold>
                    </td></tr><tr><td rowspan="1" colspan="1">–</td><td rowspan="1" colspan="1">Outer petals without externally distinct blades and claws; inner petal blades ovate or triangular</td><td rowspan="1" colspan="1">
                      <bold>13</bold>
                    </td></tr><!--PageBreak--><tr><td rowspan="1" colspan="1">12</td><td rowspan="1" colspan="1">Outer petal blades undulate; outer petal claws broadly ovate; inner petal blades rhomboid and undulate; monocarps slightly beaked (beak less than 1 mm long)</td><td rowspan="1" colspan="1">
                      <bold><italic><tp:taxon-name><tp:taxon-name-part taxon-name-part-type="genus" reg="Artabotrys">A.</tp:taxon-name-part> <tp:taxon-name-part taxon-name-part-type="species" reg="tanaosriensis">tanaosriensis</tp:taxon-name-part></tp:taxon-name></italic></bold>
                    </td></tr><tr><td rowspan="1" colspan="1">–</td><td rowspan="1" colspan="1">Outer petal blades flat; outer petal claws broadly rhomboid; inner petal blades broadly spathulate and strongly concave; monocarps strongly beaked (beak ca. 2 mm long)</td><td rowspan="1" colspan="1">
                      <bold><italic><tp:taxon-name><tp:taxon-name-part taxon-name-part-type="genus" reg="Artabotrys">A.</tp:taxon-name-part> <tp:taxon-name-part taxon-name-part-type="species" reg="spathulatus">spathulatus</tp:taxon-name-part></tp:taxon-name></italic></bold>
                    </td></tr><tr><td rowspan="1" colspan="1">13</td><td rowspan="1" colspan="1">Leaf laminas chartaceous, 3–4 cm wide; leaf base asymmetrical; flowering pedicels 4–6 mm long; monocarps 2–2.5 cm long, 0.8–1.2 cm wide</td><td rowspan="1" colspan="1">
                      <bold><italic><tp:taxon-name><tp:taxon-name-part taxon-name-part-type="genus" reg="Artabotrys">A.</tp:taxon-name-part> <tp:taxon-name-part taxon-name-part-type="species" reg="oblanceolatus">oblanceolatus</tp:taxon-name-part></tp:taxon-name></italic></bold>
                    </td></tr><tr><td rowspan="1" colspan="1">–</td><td rowspan="1" colspan="1">Leaf laminas coriaceous, 4–13.5 cm wide; leaf base symmetrical; flowering pedicels 10–25 mm long; monocarps 3–4.5 cm long, 2–3.5 cm wide</td><td rowspan="1" colspan="1">
                      <bold>14</bold>
                    </td></tr><tr><td rowspan="1" colspan="1">14</td><td rowspan="1" colspan="1">Leaf laminas 9–15.5 cm long, 4–7 cm wide; outer petals 1.5–2 cm long; monocarps ca. 6 per fruit, 4–4.5 cm long, 2–3.5 cm wide</td><td rowspan="1" colspan="1">
                      <bold><italic><tp:taxon-name><tp:taxon-name-part taxon-name-part-type="genus" reg="Artabotrys">A.</tp:taxon-name-part> <tp:taxon-name-part taxon-name-part-type="species" reg="venustus">venustus</tp:taxon-name-part></tp:taxon-name></italic></bold>
                    </td></tr><tr><td rowspan="1" colspan="1">–</td><td rowspan="1" colspan="1">Leaf laminas 21–32 cm long, 8.5–13.5 cm wide; outer petals 1.3–1.6 cm long; monocarps ca. 20 per fruit, 3–3.5 cm long, ca. 2 cm wide</td><td rowspan="1" colspan="1">
                      <bold><italic><tp:taxon-name><tp:taxon-name-part taxon-name-part-type="genus" reg="Artabotrys">A.</tp:taxon-name-part> <tp:taxon-name-part taxon-name-part-type="species" reg="byrsophyllus">byrsophyllus</tp:taxon-name-part></tp:taxon-name></italic></bold>
                    </td></tr><!--PageBreak--></tbody></table></table-wrap></sec></tp:treatment-sec><ref-list><ref id="B15"><mixed-citation xmlns:xlink="http://www.w3.org/1999/xlink" xlink:type="simple">
          <person-group><name name-style="western"><surname>Turner</surname><given-names>IM</given-names></name><name name-style="western"><surname>Utteridge</surname><given-names>TMA</given-names></name></person-group> (<year>2015</year>) <article-title><italic><tp:taxon-name><tp:taxon-name-part taxon-name-part-type="genus">Artabotrys</tp:taxon-name-part> <tp:taxon-name-part taxon-name-part-type="species">byrsophyllus</tp:taxon-name-part></tp:taxon-name></italic> and <italic><tp:taxon-name><tp:taxon-name-part taxon-name-part-type="genus">A.</tp:taxon-name-part> <tp:taxon-name-part taxon-name-part-type="species">tipuliferus</tp:taxon-name-part></tp:taxon-name></italic> spp. nov. (<tp:taxon-name><tp:taxon-name-part taxon-name-part-type="family">Annonaceae</tp:taxon-name-part></tp:taxon-name>) from Peninsular Malaysia and Thailand.</article-title> <source>Nordic Journal of Botany</source> <volume>33</volume>: <fpage>562</fpage>–<lpage>566</lpage>. <ext-link xlink:type="simple" ext-link-type="doi" xlink:href="10.1111/njb.00791">https://doi.org/10.1111/njb.00791</ext-link></mixed-citation></ref><ref id="B13"><mixed-citation xmlns:xlink="http://www.w3.org/1999/xlink" xlink:type="simple">
          <person-group><name name-style="western"><surname>Thongpairoj</surname><given-names>U</given-names></name></person-group> (<year>2008</year>) Taxonomy and molecular phylogeny of <italic><tp:taxon-name><tp:taxon-name-part taxon-name-part-type="genus">Artabotrys</tp:taxon-name-part></tp:taxon-name></italic> R. Brown and palynology of tribe Unoneae (<tp:taxon-name><tp:taxon-name-part taxon-name-part-type="family">Annonaceae</tp:taxon-name-part></tp:taxon-name>) in Thailand. PhD Thesis, Chiang Mai University, Thailand.</mixed-citation></ref><ref id="B7"><mixed-citation xmlns:xlink="http://www.w3.org/1999/xlink" xlink:type="simple">
          <person-group><name name-style="western"><surname>Insura</surname><given-names>T</given-names></name></person-group> (<year>2009</year>) Systematics and some ecological characteristics of <italic><tp:taxon-name><tp:taxon-name-part taxon-name-part-type="genus">Artabotrys</tp:taxon-name-part></tp:taxon-name></italic> R.Br. (<tp:taxon-name><tp:taxon-name-part taxon-name-part-type="family">Annonaceae</tp:taxon-name-part></tp:taxon-name>) in Thailand. Masters Thesis, Kasetsart University, Thailand. [In Thai with English abstract]</mixed-citation></ref></ref-list></tp:taxon-treatment>
